# Supplementary material for: Growth and Diversity of Spoiling and Foodborne Bacteria in Poultry Hamburgers in Modified Atmosphere and with Sulfites During Shelf Life
Source: Microorganisms. 2025 Mar 26;13(4):754. doi: 10.3390/microorganisms13040754 (PMC12029653; doi:10.3390/microorganisms13040754)
Supplement: Supplementary file 1 [file microorganisms-13-00754-s001.zip]

Archive with 1 entries (1 files):
- microorganisms-3506975-supplementary.pdf
